# Supplementary material for: Influence of Genistein on Hepatic Lipid Metabolism in an In Vitro Model of Hepatic Steatosis
Source: Molecules. 2021 Feb 22;26(4):1156. doi: 10.3390/molecules26041156 (PMC7926972; doi:10.3390/molecules26041156)
Supplement: Supplementary file 1 [file molecules-26-01156-s001.zip]

Archive with 2 entries (2 files):
- molecules-1085947-supplementary.pdf
- Supplementary Table S1.xlsx
